# Supplementary material for: A Multi-Scale Entropy Approach to Study Collapse and Anomalous Diffusion in Shared Mobility Systems
Source: Entropy (Basel). 2022 Apr 27;24(5):606. doi: 10.3390/e24050606 (PMC9141931; doi:10.3390/e24050606)
Supplement: Supplementary file 1 [file entropy-24-00606-s001.zip]

Archive with 1 entries (1 files):
- entropy-1680753-supplementary.pdf
